# Supplementary material for: Helicobacter pylori infection associated with an increased risk of colorectal adenomatous polyps in the Chinese population
Source: BMC Gastroenterol. 2019 Jan 21;19:14. doi: 10.1186/s12876-018-0918-4 (PMC6341657; doi:10.1186/s12876-018-0918-4)
Supplement: Supplementary file 1 — Supporting information for the pathway analysis. Additional file 1 presents the detailed information of each and all relationships identified from the pathway analysis (Fig. 1), including relationship type and the supporting references for each relationship (title, publication year, author and related sentences).(XLSX 22 kb) [file 12876_2018_918_MOESM1_ESM.xlsx]

## Sheet: HPI_AP_Suplementary
Entity 1 Object Type	Entity 2 Object Type	Relation Relation	Relation Object Type	Relation Effect	Relation # of Total References	Relation Title	Relation PubYear	Relation TextRef	Relation Authors	Relation Journal	Relation Sentence
Disease	Functional Class	positive QuantitativeChange: adenomatous polyp --+> prostaglandin-endoperoxide synthase	QuantitativeChange	positive	1	Aspirin and non-steroidal anti-inflammatory drugs for cancer prevention: an international consensus statement	2009	info:pmid/19410194#body:16	Cuzick,J.;Otto,F.;Baron,J.A.;Brown,P.H.;Burn,J.;Greenwald,P.;Jankowski,J.;La Vecchia,C.;Meyskens,F.;Senn,H.J.;Thun,M.	Lancet Oncology	The inducible cyclo-oxygenase isoenzyme, COX-2, is overexpressed in precursor lesions in breast (ductal carcinoma in situ), lung, and colorectum (adenomatous polyps).
Disease	Cell	positive QuantitativeChange: adenomatous polyp --+> regulatory T-cell	QuantitativeChange	positive	1	Altered chemokine production and accumulation of regulatory T cells in intestinal adenomas of APC(Min/+) mice.	2014	info:pmid/24777614#abs:7	Akeus,P.;Langenes,V.;von Mentzer,A.;Yrlid,U.;Sj枚ling,脜.;Saksena,P.;Raghavan,S.;Quiding-J盲rbrink,M.		The accumulation of Treg was also observed in human adenomatous polyps.
Disease	Small Molecule	positive QuantitativeChange: Helicobacter pylori infection --+> Ca2+	QuantitativeChange	positive	1	Helicobacter pylori induces IL-1尾 protein through the inflammasome activation in differentiated macrophagic cells	2016	info:pmid/26912137#cont:144	Kameoka,S.;Kameyama,T.;Sato,S.;Takaoka,A.;Kameoka,S.;Kameyama,T.;Sato,S.;Takaoka,A.;Hayashi,T.;Ohnishi,N.;Higashi,H.;Hayashi,T.;Murata-Kamiya,N.;Hatakeyama,M.	Biomedical Research (Japan)	In this regard, there are interesting data that intracellular Ca2+ concentration is increased through cagA and picB/ cagE genes after Helicobacter pylori infection and this Ca2+ upregulation is regulated by a phospholipase C-dependent mechanism (20).
Disease	Functional Class	positive QuantitativeChange: Helicobacter pylori infection --+> prostaglandin-endoperoxide synthase	QuantitativeChange	positive	1	Stathmin1 plays oncogenic role and is a target of microRNA-223 in gastric cancer	2012	info:pmid/22470493#cont:22	Kang,W.;Tong,J.H.M.;Chan,A.W.H.;Lung,R.W.M.;Chau,S.L.;Wong,Q.W.L.;Wong,N.;To,K.F.;Kang,W.;Tong,J.H.M.;Lung,R.W.M.;Chau,S.L.;Yu,J.;Cheng,A.S.L.;To,K.F.;Yu,J.;Cheng,A.S.L.	PLoS ONE	Helicobacter pylori infection is also known to induce the expression of pro-inflammatory cyclooxygenase enzyme (COX-2) which shows upregulated expression in gastric cancer [3].
Disease	Functional Class	QuantitativeChange: Helicobacter pylori infection ---> matrix metalloproteinase	QuantitativeChange	unknown	4	Expressions of MMPs and TIMP-1 in gastric ulcers may differentiate H. pylori-infected from NSAID-related ulcers;Elevated serum matrix metalloproteinase-3 and -7 in H. pylori-related gastric cancer can be biomarkers correlating with a poor survival.;Inhibition of the CCL5/CCR5 axis against the progression of gastric cancer	2012;2010;2018	info:pmid/22645431#cont:32;info:pmid/19690958#abs:1;Admin imported;info:pmid/29772686#cont:180	Cheng,H.-C.;Chang,W.-L.;Chen,W.-Y.;Yeh,Y.-C.;Sheu,B.-S.;Cheng,H.-C.;Chang,W.-L.;Sheu,B.-S.;Yang,H.-B.;Yang,H.-B.;Yeh,Y.-C.;Yeh,Y.C.;Sheu,B.S.;Cheng,H.C.;Wang,Y.L.;Yang,H.B.;Wu,J.J.;Aldinucci,D.;Casagrande,N.	The Scientific World Journal;International Journal of Molecular Sciences	Recently, several studies have shown that matrix metalloproteinase expression can be regulated by either Helicobacter pylori infection or by nonsteroidal anti-inflammatory drug use [8鈥?8]. ;Helicobacter pylori infection up-regulates the expression of matrix metalloproteinases , which may be involved in chronic inflammation, ulceration, and even cancer development.;Infection with Helicobacter pylo…
Disease	Small Molecule	negative QuantitativeChange: Helicobacter pylori infection ---| estrogen	QuantitativeChange	negative	1	[Progress of research between Helicobacter pylori infection and osteoporosis].	2011	info:pmid/22295503#abs:4	Xu,Z.H.;Zhang,J.;Yang,D.;Zhang,J.H.		Helicobacter pylori infection may decrease the level of estrogen and vitamin B12, which is considered as a risk factor for osteoporosis.
Small Molecule	Disease	ClinicalTrial: Ca2+ ---> adenomatous polyp	ClinicalTrial	unknown	2	Calcium, Vitamin D, and Colon Cancer Risk Biomarkers;A Clinical Trial Evaluating the Efficacy and Safety of a Combination Treatment Administered Over 3 Years in Patients at Risk of Experiencing Recurrence of Colorectal Adenomas		urn:agi-nctrial:NCT00208793;urn:agi-nctrial:NCT00486512			Calcium, Vitamin D, and Colon Cancer Risk Biomarkers;A Clinical Trial Evaluating the Efficacy and Safety of a Combination Treatment Administered Over 3 Years in Patients at Risk of Experiencing Recurrence of Colorectal Adenomas
Small Molecule	Disease	negative Regulation: estrogen ---| adenomatous polyp	Regulation	negative	1	Hormone replacement therapy and colorectal adenoma recurrence among women in the Polyp Prevention Trial.	2001	info:pmid/11734596#abs:1	Woodson,K.;Lanza,E.;Tangrea,J.A.;Albert,P.S.;Slattery,M.;Pinsky,J.;Caan,B.;Paskett,E.;Iber,F.;Kikendall,J.W.;Lance,P.;Shike,M.;Weissfeld,J.;Schatzkin,A.		Epidemiologic studies have suggested that estrogen may protect against the development of colorectal cancers and adenomatous polyps.
Cell	Disease	Regulation: regulatory T-cell ---> Helicobacter pylori infection	Regulation	unknown	7	The number of Foxp3-positive regulatory T cells is increased in Helicobacter pylori gastritis and gastric cancer;Coinfection with enterohepatic helicobacter species can aeliorate or promote helicobacter pylori-induced gastric pathology in C57BL/6 Mice;Helicobacter pylori cag pathogenicity island's role in B7-H1 induction and immune evasion;Effect of H. pylori infection on cytokine profiles and ox…	2010;2011;2015;2015;2015;2016;2007	info:pmid/19819643#body:9;info:pmid/21788386#cont:368;info:pmid/25807464#cont:314;info:pmid/26087062#cont:134;info:pmid/26287606#cont:601;info:pmid/26901645#cont:31;info:pmid/17353283#title:1	Jang,T.J.;Ge,Z.;Feng,Y.;Muthupalani,S.;Eurell,L.L.;Taylor,N.S.;Whary,M.T.;Fox,J.G.;Fox,J.G.;Eurell,L.L.;Lina,T.T.;Alzahrani,S.;Pinchuk,I.V.;Reyes,V.E.;House,J.;Reyes,V.E.;Yamaoka,Y.;Sharpe,A.H.;Rampy,B.A.;Pinchuk,I.V.;Qu,B.;Su,J.;Wang,Z.;Wang,Y.;Han,X.;Wang,H.;Liu,Y.;Jia,Y.;Pan,J.;Ren,G.;Wang,H.;Liu,Y.;Jia,Y.;Oktem-Okullu,S.;Sayi-Yazgan,A.;Oktem-Okullu,S.;Kocagoz,T.;Tiftikci,A.;Saruc,M.;Cicek,B.;…	Pathology - Research and Practice;Infection and Immunity;PLoS ONE;PLoS ONE;PLoS ONE;PLoS ONE	These findings suggest that Tregs contribute to the persistence of Helicobacter pylori infection, which may be closely related to gastric carcinogenesis. ;Wild-type and interleukin-10-deficient regulatory T cells reduce effector T-cell-mediated gastroduodenitis in Rag2鈭?鈭?mice, but only wild-type regulatory T cells suppress Helicobacter pylori gastritis. ;In contrast, a study by Goll et al [63] s…
Functional Class	Disease	positive Regulation: prostaglandin-endoperoxide synthase --+> adenomatous polyp	Regulation	positive	1	Chemoprevention with cyclooxygenase and epidermal growth factor receptor inhibitors in familial adenomatous polyposis patients: mRNA signatures of duodenal Neoplasia	2018	info:doi/10.1158/1940-6207.CAPR-17-0130#cont:21	Delker,D.A.;Samadder,N.J.;Boucher,K.M.;Kanth,P.;Byrne,K.R.;Burt,R.W.;Neklason,D.W.;Wood,A.C.;Snow,A.K.;Samadder,N.J.;Samowitz,W.S.;Affolter,K.E.;Boucher,K.M.;Pappas,L.M.;Stijleman,I.J.;Burt,R.W.;Bernard,P.S.;Neklason,D.W.;Samowitz,W.S.;Affolter,K.E.;Bern	Cancer Prevention Research	... have shown that sulindac, a cyclooxygenase inhibitor and NSAID, significantly inhibits colorectal adenomatous polyps in Familial adenomatous polyposis ...
Functional Class	Disease	Regulation: matrix metalloproteinase ---> adenomatous polyp	Regulation	unknown	1	Matrix metalloproteinase 2 and tissue inhibitor of matrix metalloproteinases 2 in the diagnosis of colorectal adenoma and cancer patients	2010	info:pmid/21478099#cont:29	Groblewska,M.;Mroczko,B.;Szmitkowski,M.;Gryko,M.;Kedra,B.	Folia Histochemica et Cytobiologica	It is suggested that Matrix metalloproteinases and tissue inhibitors of matrix metalloproteinases might play a role not only in colorectal tumor invasion and initiation of metastatic cascade, but also in colorectal carcinogenesis from adenomatous polyps.
Small Molecule	Disease	negative Regulation: Ca2+ ---| adenomatous polyp	Regulation	negative	7	Calcium, chemoprevention, and cancer: A small step forward (a long way to go);Thiazolidinedione Therapy Is Not Associated With Increased Colonic Neoplasia Risk in Patients With Diabetes Mellitus;Major Scientific Advances with Dairy Foods in Nutrition and Health;The importance of meeting calcium needs with foods.;Calcium and the prevention of colon cancer.;Calcium chemoprevention in colorectal can…	1999;2008;2006;2001;1991;1996;1999	info:doi/10.1016/S0016-5085(99)70033-8#body:40;info:pmid/18930061#body:149;info:pmid/16537954#body:219;info:pmid/11349940#body:417;info:pmid/1775941#abs:7;info:pmid/8682453#abs:7;info:pmid/10228349#abs:1	Bresalier,R.S.;Lewis,J.D.;Capra,A.M.;Achacoso,N.S.;Ferrara,A.;Levin,T.R.;Quesenberry,C.P.;Habel,L.A.;Huth,P.J.;DiRienzo,D.B.;Miller,G.D.;Miller,G.D.;Jarvis,J.K.;McBean,L.D.;Welberg,J.W.;Kleibeuker,J.H.;Van der Meer,R.;Mulder,N.H.;De Vries,E.G.;Duris,I.;Hruby,D.;Pekarkova,B.;Huorka,M.;Cernakova,E.;Bezayova,T.;Ondrejka,P.;Mobarhan,S.	Gastroenterology;Gastroenterology;Journal of Dairy Science	Ornithine decarboxylase, an enzyme involved in polyamine biosynthesis and elevated in preneoplastic states, is reduced in rat colonic mucosa incubated with calcium in vitro, and supplemental calcium was shown to suppress elevated levels of this enzyme in the mucosa of elderly patients with adenomatous polyps (Cancer Res 1991;51:3416-3419). ;Previous studies have demonstrated that aspirin, cycloox…
Small Molecule	Disease	positive Regulation: Ca2+ --+> Helicobacter pylori infection	Regulation	positive	1	Helicobacter pylori induces IL-1尾 protein through the inflammasome activation in differentiated macrophagic cells;Helicobacter pylori induces IL-1尾 protein through the inflammasome activation in differentiated macrophagic cells;Helicobacter pylori induces IL-1尾 protein through the inflammasome activation in differentiated macrophagic cells	2016;2016;2016	info:pmid/26912137#cont:142;info:pmid/26912137#cont:99;info:pmid/26912137#cont:116	Kameoka,S.;Kameyama,T.;Sato,S.;Takaoka,A.;Kameoka,S.;Kameyama,T.;Sato,S.;Takaoka,A.;Hayashi,T.;Ohnishi,N.;Higashi,H.;Hayashi,T.;Murata-Kamiya,N.;Hatakeyama,M.;Kameoka,S.;Kameyama,T.;Sato,S.;Takaoka,A.;Kameoka,S.;Kameyama,T.;Sato,S.;Takaoka,A.;Hayashi,T.;Ohnishi,N.;Higashi,H.;Hayashi,T.;Murata-Kamiya,N.;Hatakeyama,M.;Kameoka,S.;Kameyama,T.;Sato,S.;Takaoka,A.;Kameoka,S.;Kameyama,T.;Sato,S.;Takaoka,…	Biomedical Research (Japan);Biomedical Research (Japan);Biomedical Research (Japan)	We also demonstrate that intracellular Ca2+ signaling also regulates IL-1尾 production in response to Helicobacter pylori infection.;These data suggest that Ca2+ signaling also modulates the production of IL-1尾 during Helicobacter pylori infection.;Fig. 5銆€Intracelluar Ca2+ signaling regulated the production of IL-1尾 during Helicobacter pylori infection.
Functional Class	Disease	Regulation: matrix metalloproteinase ---> Helicobacter pylori infection	Regulation		1	Involvement of microRNAs-MMPs-E-cadherin in the migration and invasion of gastric cancer cells infected with Helicobacter pylori	2018	info:pmid/29604247#body:6	Yang,Y.;Li,X.;Du,J.;Yin,Y.;Li,Y.	Experimental Cell Research	Recently, it has been reported that multiple molecules such as E-cadherin, matrix metalloproteinases and microRNAs were involved in the pathogenesis of cancer cellular invasion and metastasis in Helicobacter pylori infection .
Disease	Cell Process	FunctionalAssociation: Helicobacter pylori infection ---- cell proliferation	FunctionalAssociation	unknown	37	Inhibitory effect of etodolac, a selective cyclooxygenase-2 inhibitor, on stomach carcinogenesis in Helicobacter pylori-infected Mongolian gerbils;Helicobacter pylori and Gastric Cancer: A New Paradigm For Inflammation-Associated Epithelial Cancers;Helicobacter felis Eradication Restores Normal Architecture and Inhibits Gastric Cancer Progression in C57BL/6 Mice;Possible Association of Helicobact…	2005;2005;2005;2008;2015;2007;2016;2012;2012;2013;2014;2014;2014;2014;2015;2015;2015;2016;2016;1997;2002;2002;2002;2003;2003;2003;2004;2007;2007;2013;2015;2016;2016;2016;2016;2010;1998;1998;2016;2016;2016;2015;2017;2017;2018	info:pmid/16009342#body:86;info:pmid/15887152#body:190;info:pmid/15940628#body:116;info:pmid/18662596#body:74;info:pmid/26688517#body:100;info:pmid/17463184#body:62;info:pmid/26842925#cont:266;info:pmid/22438889#cont:47;info:pmid/23152856#cont:132;info:pmid/23769578#cont:23;info:pmid/24398514#cont:191;info:pmid/25210229#cont:23;info:pmid/25210229#cont:558;info:pmid/25187177#cont:375;info:pmid/256…	Magari,H.;Shimizu,Y.;Inada,K.;Enomoto,S.;Tomeki,T.;Yanaoka,K.;Tamai,H.;Arii,K.;Nakata,H.;Oka,M.;Utsunomiya,H.;Tsutsumi,Y.;Tsukamoto,T.;Tatematsu,M.;Ichinose,M.;Houghton,J.M.;Wang,T.C.;Cai,X.;Carlson,J.;Stoicov,C.;Li,H.;Wang,T.C.;Houghton,J.M.;Zhuo,X.L.;Wang,Y.;Zhuo,W.L.;Zhang,X.Y.;Trian,T.;Allard,B.;Ozier,A.;Maurat,E.;Dupin,I.;Thumerel,M.;Ousova,O.;Gillibert-Duplantier,J.;Le Morvan,V.;Begueret,H.…	Biochemical and Biophysical Research Communications;Gastroenterology;Gastroenterology;Archives of Medical Research;The Journal of Allergy and Clinical Immunology;Tumor Biology;PLoS ONE;PLoS ONE;Chinese Medical Journal;International Journal of Molecular Medicine;Mediators of Inflammation;Mediators of Inflammation;Nature Communications;PLoS Pathogens;PLoS Pathogens;Laboratory Investigation;Oncology…	Infection with Helicobacter pylori greatly enhanced mucosal cell proliferation as revealed by anti-proliferating cell nuclear antigen immunohistochemistry ( A). ;Chronic Helicobacter infection increased apoptosis within the stem cell region, followed by an increase in proliferation. ;Helicobacter infection caused a marked increase in proliferation, as measured by bromodeoxyuridine incorporation. …
Disease	Disease	FunctionalAssociation: adenomatous polyp ---- Helicobacter pylori infection	FunctionalAssociation	unknown	3	Helicobacter pylori is a risk factor for colonic neoplasms;Helicobacter pylori is a risk factor for colonic neoplasms;Helicobacter pylori infection is associated with colon adenomatous polyps detected by high-resolution colonoscopy.	2013;2013;2005	info:pmid/23208272#cont:80;info:pmid/23208272#cont:639;info:pmid/15986436#title:1;Admin imported	Sonnenberg,A.;Sonnenberg,A.;Genta,R.M.;Genta,R.M.;Genta,R.M.;Sonnenberg,A.;Sonnenberg,A.;Genta,R.M.;Genta,R.M.;Genta,R.M.;Mizuno,S.;Morita,Y.;Inui,T.;Asakawa,A.;Ueno,N.;Ando,T.;Kato,H.;Uchida,M.;Yoshikawa,T.;Inui,A.	American Journal of Gastroenterology;American Journal of Gastroenterology	Hyperplastic polyps, adenomatous polyps, advanced adenomas, villous adenomas or adenomas with high-grade dysplasia, and adenocarcinoma were all found more frequently among patients with than without Helicobacter pylori gastritis. ;Helicobacter pylori infection is associated with colon adenomatous polyps detected by high-resolution colonoscopy. ;Helicobacter pylori infection is associated with col…
Disease	Cell Process	FunctionalAssociation: adenomatous polyp ---- cell proliferation	FunctionalAssociation	unknown	1	Growth of intestinal epithelium in organ culture is dependent on EGF signalling	2005	info:pmid/15652340#body:5	Abud,H.E.;Watson,N.;Heath,J.K.	Experimental Cell Research	Hyperproliferation associated with the loss of cell polarity and epithelial monolayer morphology is a hallmark of adenomatous polyps that precede metastatic colon cancer .
